# Supplementary material for: Staphylococcal Enterotoxin Genes in Coagulase-Negative Staphylococci—Stability, Expression, and Genomic Context
Source: Int J Mol Sci. 2022 Feb 25;23(5):2560. doi: 10.3390/ijms23052560 (PMC8910179; doi:10.3390/ijms23052560)
Supplement: Supplementary file 1 [file ijms-23-02560-s001.zip]

Archive with 1 entries (1 files):
- ijms-1589810-supplementary.xlsx
