# Supplementary material for: Staphylococcal Enterotoxin Genes in Coagulase-Negative Staphylococci—Stability, Expression, and Genomic Context
Source: Int J Mol Sci. 2022 Feb 25;23(5):2560. doi: 10.3390/ijms23052560 (PMC8910179; doi:10.3390/ijms23052560)
Supplement: Supplementary file 1 [file ijms-23-02560-s001.zip › ijms-1589810-supplementary.xlsx]

## Sheet: Sheet1
Target gene	Primer name	Oligonucleotide sequence 5’ -> 3’	PCR amplification conditions	Reference
dnaJ	SA-F	GCCAAAAGAGACTATTATGA	95 ˚C for 2 min; 40 cycles of 94 ˚C for 30 s, 52 ˚C for 30 s, 72 ˚C for 1 min	[1]
	SA-R	ATTGYTTACCYGTTTGTGTACC
tufA	Tuf-F	GGCCGTGTTGAACGTGGTCAAATCA	94 ˚C for 2 min; 30 cycles of 94 ˚C for 30 s, 50 ˚C for 30 s, 72 ˚C for 30 s	[2]
	Tuf-R	TIACCATTTCAGTACCTTCTGGTAA
nuc	nuc-for	GAAGATCCAACAGTATATAGTGC	95 ˚C for 2 min; 30 cycles of 95 ˚C for 30 s, 55 ˚C for 45 s, 72 ˚C for 1 min; 72 ˚C for 7 min	[3]
	nuc-rev	ATTGACCTGAATCAGCGTTGTCTT
clf	clf-for	GCAAAATCCAGCACAACAGGAAACGA		[4]
	clf-rev	CTTGATCTCCAGCCATAATTGGTGG
sea	SEA F	CAGCATACTATATTGTTTAAAGGC	95 ˚C for 1 min; 35 cycles of 95 ˚C for 30 s, 51 ˚C for 45 s, 72 ˚C for 1 min; 72 ˚C for 7 min	[5]
	SEA R	CCTCTGAACCTTCCCATC
seb	SEB F	GTATGGTGGTGTAACTGAGCA
	SEB R	TCAATCTTCACATCTTTAGAATCA
sec	SEC F	CTCAAGAACTAGACATAAAAGCTAGG		[6]
	SEC R	TCAAAATCGGATTAACATTATCC
sed	SED F	CTAGTTTGGTAATATCTCCTTTAAACG
	SED R	TTAATGCTATATCTTATAGGGTAAACATC
seh	SEH F	CAACTGCTGATTTAGCTCAG		[7]
	SEH R	GTCGAATGAGTAATCTCTAGG
References: 1. Shah, M.M.; Iihara, H.; Noda, M.; Song, S.X.; Nhung, P.H.; Ohkusu, K.; Kawamura, Y.; Ezaki, T. DnaJ Gene Sequence-Based Assay for Species Identification and Phylogenetic Grouping in the Genus Staphylococcus. Int. J. Syst. Evol. Microbiol. 2007, 57, 25–30, doi:10.1099/ijs.0.64205-0. 2. Martineau, F.; Picard, F.J.; Ke, D.; Paradis, S.; Roy, P.H.; Ouellete, M.; Bergeron, M.G. Developm…
